# Supplementary material for: A high-quality chromosome-level genome assembly of Ficus hirta
Source: Sci Data. 2024 May 22;11:526. doi: 10.1038/s41597-024-03376-z (PMC11111794; doi:10.1038/s41597-024-03376-z)
Supplement: Supplementary file 2 — Supplementary Tables [file 41597_2024_3376_MOESM2_ESM.xlsx]

## Sheet: Table S1
Table S1 | Statistics of clean sequencing data generated from the PacBio Sequel platforms, Illumina and Hi-C sequencing in F. hirta.
PacBio data
Sample name	Tissue	Library type	HiFi reads	HiFi yield (bp)	HiFi read length (mean,bp)	Depth1 (X)
Fhirta_hifi	Leaf	PB-HiFi-15K	1947255	31762020188	16311	106.84
Illumina data (survey)
Sample name	Tissue	Clean reads	Clean bases (bp)	Q20	GC content	Depth1 (X)
Fhirta_survey1	Leaf	34772568	5166907000	0.951074	0.35139	17.38
Fhirta_survey2	Leaf	96727438	14329699000	0.960117	0.354596	48.2
Total	-	131500006	19496606000	-	-	65.58
Hi-C data
Sample name	Tissue	Clean reads	Clean bases (bp)	Q20	GC content	Depth1 (X)
Fhirta_hic	Leaf	247990724	37053347000	0.967982	0.370919	124.64
Illumina data (RNA-seq)
Sample name	Tissue	Clean reads	Clean bases (bp)	Q20	GC content	Depth1 (X)
F1	Inflorescence	45042578	6756387000	0.9734	0.46086	22.7274
F2	Inflorescence	40234262	6035139000	0.9727	0.457404	20.3012
F3	inflorescence	41136134	6170420000	0.9724	0.458889	20.7563
L1	Leaf	43117138	6467571000	0.9725	0.467007	21.7558
L2	Leaf	42678346	6401752000	0.9712	0.471769	21.5344
L3	Leaf	44135638	6620346000	0.9711	0.463344	22.2697
R1	Root	45110408	6766561000	0.9722	0.464667	22.7616
R2	Root	45955582	6893337000	0.9707	0.464163	23.188
R3	Root	46096816	6914522000	0.9686	0.461156	23.2593
S1	Stem	43397024	6509554000	0.9711	0.461184	21.897
S2	Stem	44254416	6638162000	0.972	0.458934	22.3297
S3	Stem	44917880	6737682000	0.9728	0.465788	22.6644
Depth1 was calculated under the assumption of a genome size of 297.28 Mb.

## Sheet: Table S2
Table S2 | Statistics for published Ficus genomes.
	F. hirta	F. carica	F. erecta	F. hispida	F. microcarpa	F. pumila	F. benghalensis	F. religiosa
Sequencing platform	PacBio (HiFi)	PacBio	PacBio	PacBio	PacBio	PacBio	ONT	ONT
the genome scaffolds number	26	511	14	394	738	480	NA	NA
the genome contigs number	55	905	538	4194	5466	950	4822	6087
the longest length (bp)	44007737	5010936	61706475	36403605	57014673	34592857	5391251	4514195
the shortest (bp)	50000	20012	5589643	3208	2000	1500	NA	NA
Genome size (bp)	297279994	333400567	331619726	369373424	426090528	315674938	392886432	332972653
the rate of GC (%)	34.88	34.41	34.34	34.55	34.33	33.62	34.54	34.31
the scaffold N50 (bp)	19920111	20268945	22827815	24073434	29290112	22360920	NA	NA
the scaffold L50	6	6	6	6	6	6	NA	NA
the contig N50 (bp)	19716268	823517	1856082	216793	177774	2293275	486949	553438
the contig L50	7	121	44	345	501	32	185	146
Anchor rate (%)	94.9	79.94	82.4	97.17	94.43	96.6	NA	NA
BUSCOs (%)	98.5	93.3	89.7	95.7	94.4	94.3	96.4	95.6
LAI	19.98	16.37	15.11	8.62	9.04	15.55	NA	NA
No. of protein-coding genes	28625	37840	51806	27211	29416	28187	29524	27544
Average gene length (bp)	3419	2459	2097	4176	2978	3448	NA	NA
Percentage of repetitive sequences (%)	39.86	33*	38.1	48.93	46.46	45.7	51.36	45.88
Note: *, TE proportion (%); NA, not reported in original paper.

## Sheet: Table S3
Table S3 | Genome information for assembled and downloaded genomes.
Species	Assembly size	Number of annotated genes	URLs
Arabidopsis thaliana	119.6 Mb	27416	https://phytozome-next.jgi.doe.gov/info/Athaliana_TAIR10
Angelica sinensis	2.37 Gb	43202	https://data.cyverse.org/dav-anon/iplant/home/licheng_caas/Angelica.sinensis_genome/
Artocarpus nanchuanensis	769.4 Mb	41636	http://doi.org/10.5524/102200
Citrus clementina	301.4 Mb	24533	https://phytozome-next.jgi.doe.gov/info/Cclementina_v1_0
Ficus pumila	315.7 Mb	28187	https://ftp.cngb.org/pub/CNSA/data3/CNP0000674/CNS0327487/CNA0019284/
Ficus carica	333.4 Mb	37840	https://www.ncbi.nlm.nih.gov/genome/?term=VYVB00000000
Ficus hirta	297.2 Mb	28625	https://ngdc.cncb.ac.cn/search/?dbId=&q=PRJCA019243
Ficus hispida	369.8 Mb	27210	https://ngdc.cncb.ac.cn/gwh/Assembly/7807/show
Ficus microcarpa	426.6 Mb	29390	https://ngdc.cncb.ac.cn/gwh/Assembly/7808/show
Melilotus albus	1.05 Gb	41910	https://ngdc.cncb.ac.cn/search/?dbId=gwh&q=PRJCA006363&page=1
Morus notabilis	329.1 Mb	25138	https://ngdc.cncb.ac.cn/gwh/Assembly/25215/show
Vitis vinifera	486.2 Mb	26346	https://data.jgi.doe.gov/refine-download/phytozome?organism=Vvinifera&expanded=457%2CPhytozome-145

## Sheet: Table S4
Table S4 | Gene functional annotation in F. hirta genome.
Dataset	Number	Percent (%)
Nr	26371	92.12
SwissProt	19312	67.46
KOG	9319	32.55
eggNOG	24321	84.96
Pfam	20493	71.59
GO	13050	45.58
KEGG	7498	26.19
All functional genes	26449	92.39

## Sheet: Table S5
Table S5 | BUSCO assessments of F. hirta genome assembly and annotation using embryophyta_odb10.
Assembly assessment
	Number	Percentage (%)
Complete BUSCOs	1590	0.985
Complete and single-copy BUSCOs	1565	0.97
Complete and duplicated BUSCOs	25	0.015
Fragmented BUSCOs	4	0.002
Missing BUSCOs	20	0.013
Total BUSCOs groups searched	1614	-
Annotation assessment
	Number	Percentage (%)
Complete BUSCOs	1590	0.985
Complete and single-copy BUSCOs	1567	0.971
Complete and duplicated BUSCOs	23	0.014
Fragmented BUSCOs	13	0.008
Missing BUSCOs	11	0.007
Total BUSCOs groups searched	1614	-

## Sheet: Table S6
Table S6 | Summary of noncoding RNA genes annotated in F. hirta genome.
Class	Copy	Total length(bp)	% of the genome
miRNA	133	17904	0.006
tRNA	574	42569	0.0143
rRNA	8717	3287045	1.1057
5S	7361	875900	0.294635
SSU	453	812613	0.273347
5_8S	452	70439	0.0236943
LSU	451	1528093	0.51402
snRNA	406	44991	0.0151341
Sm-class	42	6500	0.00218647
Lsm-class	38	3933	0.00132298
C/D box	294	30280	0.0101856
H/ACA box	32	4278	0.00143903
Total	9830	6724545	2.26196

## Sheet: Table S7
Table S7 | Quality assessment of the F. hirta genome by coverage method using sequencing data.
	Sample name	No. of reads	Coverage
Illumina data (RNA-seq)	F1	45042578	0.9147
	F2	40234262	0.9217
	F3	41136134	0.9345
	L1	43117138	0.862
	L2	42678346	0.8705
	L3	44135638	0.8734
	R1	45110408	0.9235
	R2	45955582	0.9157
	R3	46096816	0.8995
	S1	43397024	0.8106
	S2	44254416	0.8527
	S3	44917880	0.8598
PacBio data (HiFi)	Fhirta_hifi	1947255	0.9913
Illumina data (survey)	Fhirta_survey1	34772568	0.9852
